# Supplementary material for: Identification and Characterization of RK22, a Novel Antimicrobial Peptide from Hirudinaria manillensis against Methicillin Resistant Staphylococcus aureus
Source: Int J Mol Sci. 2023 Aug 30;24(17):13453. doi: 10.3390/ijms241713453 (PMC10487658; doi:10.3390/ijms241713453)
Supplement: Supplementary file 1 [file ijms-24-13453-s001.zip]

Archive with 1 entries (1 files):
- ijms-2547062-supplementary.pdf
